# Supplementary material for: Selective regimes and functional anatomy in the mustelid forelimb: Diversification toward specializations for climbing, digging, and swimming
Source: Ecol Evol. 2017 Sep 20;7(21):8852–63. doi: 10.1002/ece3.3407 (PMC5677490; doi:10.1002/ece3.3407)
Supplement: Supplementary file 2 [file ECE3-7-8852-s002.txt]

Species 	Specimen Number	Scapula Length	Scapula Mass	Humerus Length	Humerus Circumference	Humerus AP Diameter	Humerus ML Diameter	Humerus DPCL	Humerus EB	Humerus Mass	Radius Length 	Radius Circumference	Radius AP Diameter	Radius ML Diameter	Radius Mass	Ulnar Length	Ulna Circumference	Ulna AP Diameter	Ulna ML Diameter	Ulna mass	Olecranon Length	Metacarpus Length
Amblonyx cinerea	ZMB MAM 30682			65.33	18.58	5.93	4.47	26	15.86	3.32	54.16	11.97	3.12	3.08	1.015	66.65	13.59	4.37	2.67	1.493	10.15	
Amblonyx cinerea	FMNH 180663	47.31	1.562	63.53	17.05	6.23	4.24	16.43	16.08	3.367	53.47	10.88	3.07	3.12	0.987	67.52	13.61	4.98	2.82	1.572	11.2	20.29
Amblonyx cinerea	FMNH 125384	46.08	2.146	63.88	19.95	6.73	5.03	18.9	18.42	4.347	55.05	12.99	3.85	3.73	1.412	68.07	15.36	5.51	3.4	2.121	9.97	23.31
Amblonyx cinerea	FMNH 129494	48.79	1.815	61.26	20.48	6.84	5.01	19.09	17.87	3.768	46.96	13.84	3.48	3.95	1.062	59.8	15.36	5.72	2.84	1.661	10.25	21.61
Amblonyx cinerea	Mean	47.39333333	1.841	63.5	19.015	6.4325	4.6875	20.105	17.0575	3.7005	52.41	12.42	3.38	3.47	1.119	65.51	14.48	5.145	2.9325	1.71175	10.3925	21.73666667
																						
Arctonyx collaris	ZMB MAM 43169	71.31	8.54	86.52	32	11.27	9.99	35.05	28.93	14.31	72.9	22	4.9	6.91	4.42	95.7	26	10.83	4.18	7.49	24.75	23.23
Arctonyx collaris	Mean	71.31	8.54	86.52	32	11.27	9.99	35.05	28.93	14.31	72.9	22	4.9	6.91	4.42	95.7	26	10.83	4.18	7.49	24.75	23.23
																						
Eira barbara	ZMB MAM 77039	57.81	3.419	89.17	27.01	9.09	6.51	47.28	21.05	7.39	73.23	16.76	3.97	4.84	2.399	88.73	19.95	6.47	4.05	3.599	12.43	26.93
Eira barbara	ZMB MAM 77042	55.24	3.661	92.54	26.81	8.8	7.08	45.34	24.91	8.91	75.14	19.37	4.57	5.43	2.85	93.17	22.45	8.02	4.34	4.661	15.65	34.19
Eira barbara	FMNH 70765	58.95	4.236	92.44	28.35	9.82	7.21	40.25	22.79	9.166	72	18.68	4.89	5.48	2.928	87.67	20.48	7.1	3.75	3.812	13.06	27.11
Eira barbara	FMNH 69584	64.58	4.195	100.43	27.56	8.99	7.35	49.76	23.65	9.487	75.9	17.86	4.43	5.61	2.925	92.95	20.21	6.18	4.82	4.062	14.64	28.69
Eira barbara	FMNH 69585	67.93	5.487	108.19	28.65	9.88	7.75	48.65	25.09	12.349	83.89	19.7	4.88	6.11	3.761	103.51	22.7	7.71	4.78	5.587	15.92	29.74
Eira barbara	Mean	60.902	4.1996	96.554	27.676	9.316	7.18	46.256	23.498	9.4604	76.032	18.474	4.548	5.494	2.9726	93.206	21.158	7.096	4.348	4.3442	14.34	29.332
																						
Enhydra lutris	ZMB MAM 30740	99.29	17.36	104.57	48.04	18.38	11.14	51.05	31.34	28.68	84.63	30.06	5.43	11.34	8.04	109.72	29.21	11.02	5.11	11.07	19.01	23.17
Enhydra lutris	ZMB MAM 30738	95.32	16.58	103.9	49.86	18.88	10.6	55.21	32.54	29.06	83.16	25.5	4.68	9.49	6.59	106.91	28.78	10.18	5.49	10.84	18.35	
Enhydra lutris	Mean	97.305	16.97	104.235	48.95	18.63	10.87	53.13	31.94	28.87	83.895	27.78	5.055	10.415	7.315	108.315	28.995	10.6	5.3	10.955	18.68	23.17
																						
Galictis cuja	FMNH 94316	32.41	0.557	50.63	14.69	4.97	3.02	16.12	12.62	1.363	35.92	10.38	2.92	2.64	0.393	46.26	10.98	3.57	2.14	0.55	9.04	
Galictis cuja	FMNH 94317	24.85	0.275	38.18	10.57	3	2.53	13.28	9.84	0.599	27.9	7.97	1.73	2.03	0.171	36.66	8.81	2.51	1.56	0.255	6.5	
Galictis cuja	USNM 155402	29.04	1.089	58.37	17.8	5.66	3.82	18.27	17.31	2.354	42.15	13.27	4.07	2.83	0.735	55.77	14.62	4.63	2.7	0.999	11.04	17.78
Galictis cuja	USNM 35259	34.86	1.034	49.68	16.34	5.07	3.56	18.54	15.7	1.892	34.76	12.1	3.06	2.65	0.52	44.64	12.7	3.89	2.5	0.684	9.84	15.51
Galictis cuja	Mean	30.29	0.73875	49.215	14.85	4.675	3.2325	16.5525	13.8675	1.552	35.1825	10.93	2.945	2.5375	0.45475	45.8325	11.7775	3.65	2.225	0.622	9.105	16.645
																						
Galictis vitatta	FMNH 123657	41.51	1.431	63.94	18.14	5.89	4.68	24.75	16.66	3.045	44.72	12.12	3.23	3.55	0.855	59.24	15.58	5.63	2.59	1.358	11.88	
Galictis vitatta	FMNH 127293	53.65	2.104	78.14	21.4	7.6	5.19	29.14	21.64	5.553	55.14	13.78	3.78	3.91	1.276	72.58	18.34	6.65	3.28	2.144	14.26	23.36
Galictis vitatta	Mean	47.58	1.7675	71.04	19.77	6.745	4.935	26.945	19.15	4.299	49.93	12.95	3.505	3.73	1.0655	65.91	16.96	6.14	2.935	1.751	13.07	23.36
																						
Gulo gulo	ZMB MAM 83344	77.68	9.441	125.73	35	12.04	9.34	55.2	34.32	21.47	108.52	23	6.19	6.73	7.487	129.24	27	9.61	6.68	11.992	21.26	
Gulo gulo	ZMB MAM 60513	77.29	8.93	127.85	34	12.05	9.3	56.58	34.92	23.94	107.68	25	6.02	7.71	8.4	131.32	27	9.77	5.81	12.03	21.3	45.05
Gulo gulo	ZMB MAM 70100	88.71	14.27	139.76	39	13.03	10.92	62.73	38.24	31.56	115.58	25	6.08	7.92	9.78	142.43	31	10.91	7.24	16.71	23.33	
Gulo gulo	Mean	81.22666667	10.88033333	131.1133333	36	12.37333333	9.853333333	58.17	35.82666667	25.65666667	110.5933333	24.33333333	6.096666667	7.453333333	8.555666667	134.33	28.33333333	10.09666667	6.576666667	13.57733333	21.96333333	45.05
																						
Hydrictis maculicollis	ZMB MAM 30497			60.16	22.73	7.8	5.15	24.91	19.48	3.63	43.55	14.6	4.22	4.55	1.07	59.7	17.57	5.81	3.35	1.843	13.8	
Hydrictis maculicollis	FMNH 129493	47.81	2.479	61.13	24.52	8.37	5.62	22.59	21.7	4.659	43.91	14.9	3.99	4.33	1.323	60.8	18.7	6.99	3.58	2.185	13.03	20.6
Hydrictis maculicollis	FMNH 124557	43.67	1.603	61.79	20.04	6.81	4.42	21.22	20.45	3.387	45.9	13.33	3.412	4.05	1.015	63.38	15.48	5.53	2.93	1.606	13.45	20.78
Hydrictis maculicollis	FMNH 127291	41.84	1.733	55.09	21.24	7.58	4.75	16.78	18.46	3.686	38.39	13.01	3.26	4.11	0.906	55.67	15.36	5.62	2.74	1.444	10.92	18.18
Hydrictis maculicollis	Mean	44.44	1.938333333	59.5425	22.1325	7.64	4.985	21.375	20.0225	3.8405	42.9375	13.96	3.7205	4.26	1.0785	59.8875	16.7775	5.9875	3.15	1.7695	12.8	19.85333333
																						
Ictonyx striatus	FMNH 198372	29.44	0.485	41.85	12.92	3.97	3.35	11.9	11.69	0.925	34.02	9.05	2.62	2.39	0.33	43.15	9.84	3.29	1.77	0.418	7.12	12.38
Ictonyx striatus	FMNH 155920	33.26	0.483	45.51	12.56	3.76	3.17	15.89	11.92	0.9	36.9	8.03	1.95	2.14	0.307	46.57	9.83	3.19	1.5	0.477	7.83	13.81
Ictonyx striatus	FMNH 177233	30.95	0.646	46.18	14.3	4.04	3.72	12.52	12.33	1.204	36.67	9.8	2.68	2.44	0.408	46.56	10.66	3.43	2.04	0.577	7.66	
Ictonyx striatus	FMNH 177231	35.2	0.661	51.86	14.43	4.47	3.75	15.81	14.41	1.419	41.38	9.7	2.75	2.49	0.457	51.08	11.54	3.5	3.26	0.642	8.98	15.09
Ictonyx striatus	Mean	32.2125	0.56875	46.35	13.5525	4.06	3.4975	14.03	12.5875	1.112	37.2425	9.145	2.5	2.365	0.3755	46.84	10.4675	3.3525	2.1425	0.5285	7.8975	13.76
																						
Lontra canadensis	FMNH 226806	58.56	3.852	76.37	27.8	10.72	6.3	33.38	24.63	7.423	53.6	15.95	4.39	4.52	1.848	73.05	20.77	7.89	3.82	3.221	16.43	26.06
Lontra canadensis	FMNH 226808	55.77	3.408	74.22	28.29	10.76	6.24	35.42	23.44	7.163	53.07	16.18	4.59	4.09	1.818	72.77	19.32	7.59	3.67	3.141	15.31	26.56
Lontra canadensis	FMNH 226805	64.21	4.431	81.05	34.97	13.19	7.73	39.34	26.52	10.735	57.03	19.5	6.28	4.87	2.922	77.73	23.43	9.35	4.21	4.737	15.97	28.24
Lontra canadensis	FMNH 226804	59.26	4.371	73.77	30.73	11.08	6.7	34.55	25.7	8.335	51.83	17.34	5.23	4.46	2.174	72.83	21.04	7.65	3.78	3.862	16.15	25.07
Lontra canadensis	USNM 3459	66.26	5.52	86.05	33.1	12.17	7.08	35.07	27.42	11.841	59.68	19.99	6	4.7	3.041	82.07	26.95	9.54	4.24	5.226	18.2	27.66
Lontra canadensis	USNM 567959	69.85	6.628	84.91	35.82	12.64	8.22	40.16	27.65	11.879	60.66	22.41	7.32	5.29	3.269	84.77	27.24	9.93	4.76	5.322	20.7	27.72
Lontra canadensis	Mean	62.31833333	4.701666667	79.395	31.785	11.76	7.045	36.32	25.89333333	9.562666667	55.97833333	18.56166667	5.635	4.655	2.512	77.20333333	23.125	8.658333333	4.08	4.2515	17.12666667	26.885
																						
Lontra felina	ZMB MAM 60504	54.88	3.89	80.97	29.66	11.2	6.03	34.63	23.05	8.31	55.42	17.9	4.73	4.44	2.11	76.27	20.51	7.43	3.57	3.49	11.68	24.8
Lontra felina	USNM 512791	45.56	1.91	61.54	25.75	8.53	5.74	22.8	19.37	4.248	46.92	13.23	3.57	3.75	1.101	63.5	16.23	5.29	3.24	1.744	12.96	22.5
Lontra felina	Mean	50.22	2.9	71.255	27.705	9.865	5.885	28.715	21.21	6.279	51.17	15.565	4.15	4.095	1.6055	69.885	18.37	6.36	3.405	2.617	12.32	23.65
																						
Lontra longicaudis	ZMB MAM 30650	54.36	3.11	75.97	29.62	11.23	5.87	33.45	23.02	7.05	54.29	17.65	4.93	4.5	1.9	71.99	19.78	7.13	3.65	2.885	14.75	24.2
Lontra longicaudis	FMNH 69582	61.58		83.55	31.5	11.41	7.63	33.56	25.32	9.871	58.1	19.51	5.27	5.16	2.472	79.6	21.12	7.73	4.2	4.083	17.41	25.38
Lontra longicaudis	USNM 255133			77.6	28.55	10.87	6.01	34.8	23.5	7.99	52.22	17.9	5.1	4.3	2.124	74.52	21.71	7.02	4.14	3.478	15.93	
Lontra longicaudis	Mean	57.97	3.11	79.04	29.89	11.17	6.503333333	33.93666667	23.94666667	8.303666667	54.87	18.35333333	5.1	4.653333333	2.165333333	75.37	20.87	7.293333333	3.996666667	3.482	16.03	24.79
																						
Lontra provocax	MACN 20821	72.06	8.417	93.08	37.16	14.31	8.36	45.06	31.78	18.486	66.34	23.3	6.68	6	4.698	92.4	29.67	10.37	5.84	7.55	20.3	29.4
Lontra provocax	Mean	72.06	8.417	93.08	37.16	14.31	8.36	45.06	31.78	18.486	66.34	23.3	6.68	6	4.698	92.4	29.67	10.37	5.84	7.55	20.3	29.4
																						
Lutra lutra	ZMB MAM 59069	65.86	5.538	85.35	39.99	15.89	7.05	40.28	29.16	12.81	62.14	22.54	6.6	5.88	3.635	82.37	25.24	9.16	4.95	5.725	16.81	26.85
Lutra lutra	ZMB MAM 70331	64.96	6.396	87.94	38.14	15.39	7.61	39.02	30.5	13.86	64.23	22.25	6.24	6.71	3.907	86.25	28.52	10.19	5.43	6.526	18.32	28.86
Lutra lutra	Mean	65.41	5.967	86.645	39.065	15.64	7.33	39.65	29.83	13.335	63.185	22.395	6.42	6.295	3.771	84.31	26.88	9.675	5.19	6.1255	17.565	27.855
																						
Lutrogale perspicillata	ZMB MAM 30678			87.97	30.15	10.53	7.04	41.21	24.32	9.2	61.55	18.75	4.52	5.51	2.58	84.98	22.76	8	4.41	4.39	20.58	32.14
Lutrogale perspicillata	FMNH 63799	64.94	4.721	83.17	29.18	9.98	7.16	34.85	25.3	9.429	60.58	17.85	5.28	5.27	2.411	81.27	23.18	7.94	4.87	4.275	17.56	32.27
Lutrogale perspicillata	USNM 344998			75.02	23.98	7.54	5.8	30.8	22.33	6.057	54.29	17.66	4.37	5.15	1.83	72.41	20.38	6.86	3.96	2.949	14.87	28.53
Lutrogale perspicillata	Mean	64.94	4.721	82.05333333	27.77	9.35	6.666666667	35.62	23.98333333	8.228666667	58.80666667	18.08666667	4.723333333	5.31	2.273666667	79.55333333	22.10666667	7.6	4.413333333	3.871333333	17.67	30.98
																						
Lyncodon patagonicus	MACN 21982	22.71	0.211	33.43	9.22	2.62	2.22	11.05	7.61	0.403	22.64	6.55	1.85	1.36	0.101	29.58	8.23	2.14	1.23	0.152	5.71	10.25
Lyncodon patagonicus	Mean	22.71	0.211	33.43	9.22	2.62	2.22	11.05	7.61	0.403	22.64	6.55	1.85	1.36	0.101	29.58	8.23	2.14	1.23	0.152	5.71	10.25
																						
Martes americana	FMNH 129323	31.99	0.452	55.23	13.46	4.11	3.42	22.65	11.42	1.219	42.4	9.07	1.99	2.47	0.37	51.71	11.08	3.4	2.04	0.606	7.42	16.35
Martes americana	FMNH 129324	37.83	0.949	67.74	17	5	4.41	24.76	14.13	2.339	50.9	10.51	2.54	3.02	0.675	62.23	12.99	4.44	2.64	1.108	9.63	22.66
Martes americana	FMNH 151035	34.37	0.617	57.56	14.19	4.11	3.48	26.32	12.19	1.477	45.51	9.6	2.43	2.73	0.469	55.43	10.58	3.39	2.14	0.686	7.45	21.34
Martes americana	FMNH 151031	40.92	0.857	70.16	16.26	4.41	4.49	24.82	14.38	2.07	55.65	10.07	2.69	2.94	0.677	67.56	11.88	4.12	2.4	1.068	10.05	26
Martes americana	USNM 546162	38.7	0.895	69.32	16.01	4.96	4.11	25.38	14.23	2.23	55.53	11.99	2.96	3.03	0.746	67.58	13.48	4.02	2.73	1.13	9.6	24.21
Martes americana	USNM 546168	37.45	1.056	66.87	17.78	4.88	4.54	27.77	14.38	2.613	53.27	12.7	2.96	3.05	0.815	65.21	13.79	4.63	2.49	1.276	9.82	24.03
Martes americana	Mean	36.87666667	0.804333333	64.48	15.78333333	4.578333333	4.075	25.28333333	13.455	1.991333333	50.54333333	10.65666667	2.595	2.873333333	0.625333333	61.62	12.3	4	2.406666667	0.979	8.995	22.43166667
																						
Martes flavigula	ZMB MAM 82975	59	3.453	97.92	27.45	9.02	6.95	40.88	23.28	7.37	76.72	16.2	3.73	4.58	2.14	95.02	20.94	7.55	3.97	3.871	13.32	31.16
Martes flavigula	ZMB MAM 82974	52.4	2.002	91.22	23.26	7.83	5.93	41.5	18.98	5.08	69.46	14.67	3.51	4.56	1.443	83.19	17.5	5.83	3.56	2.416	10.48	29.95
Martes flavigula	Mean	55.7	2.7275	94.57	25.355	8.425	6.44	41.19	21.13	6.225	73.09	15.435	3.62	4.57	1.7915	89.105	19.22	6.69	3.765	3.1435	11.9	30.555
																						
Martes foina	ZMB MAM 77872	37.06	0.939	64.23	16.83	5.08	4.19	26.45	13.87	2.128	50.84	11.6	2.76	2.83	0.654	61.81	13.58	4.41	2.5	1.13	8.25	
Martes foina	ZMB MAM 31429	35.02	0.69	63.58	16.43	4.6	4.26	24.56	14.31	1.723	48.93	10.49	2.71	2.85	0.527	60.14	12.64	3.93	2.48	0.855	8.71	21.98
Martes foina	ZMB MAM 70634	39.56	1.125	71.2	18.46	5.76	4.56	31.84	14.75	2.842	57.56	12.66	3.23	3.3	0.908	68.46	14.22	4.91	2.59	1.375	8.46	24.16
Martes foina	ZMB MAM 70633			70.56	19.42	6.56	4.92	29.44	16.67	3.15	53.53	13.48	3.28	3.67	0.965	67.65	16.2	5.1	3.32	1.699	10.66	24.19
Martes foina	Mean	37.21333333	0.918	67.3925	17.785	5.5	4.4825	28.0725	14.9	2.46075	52.715	12.0575	2.995	3.1625	0.7635	64.515	14.16	4.5875	2.7225	1.26475	9.02	23.44333333
																						
Martes martes	ZMB MAM 77869	40.76	1.199	71.39	19.6	6.51	4.88	33.66	14.79	2.964	58.85	12.65	2.85	3.54	0.945	69.51	14.85	4.97	2.89	1.485	8.66	25.28
Martes martes	ZMB MAM 77868	41.98	0.949	73.53	18.47	6.05	4.35	30.81	14.8	2.206	59.14	12.13	2.75	3.16	0.758	70.36	15.12	4.93	2.69	1.226	9.02	
Martes martes	Mean	41.37	1.074	72.46	19.035	6.28	4.615	32.235	14.795	2.585	58.995	12.39	2.8	3.35	0.8515	69.935	14.985	4.95	2.79	1.3555	8.84	25.28
																						
Martes zibellina	ZMB MAM 60477	35.47	0.72	63.54	15.05	4.86	3.76	32.39	12.63	1.647	50.83	10.45	2.75	2.67	0.546	60.7	11.82	3.66	2.28	0.847	8.25	22.8
Martes zibellina	ZMB MAM 14241	37.81	0.777	67.39	16.36	4.81	4.24	32.72	13.94	2.23	54.49	11.03	2.83	3.04	0.673	66.26	13.44	4.39	2.68	1.139	8.78	
Martes zibellina	Mean	36.64	0.7485	65.465	15.705	4.835	4	32.555	13.285	1.9385	52.66	10.74	2.79	2.855	0.6095	63.48	12.63	4.025	2.48	0.993	8.515	22.8
																						
Meles meles	ZMB MAM 56591	89.88	9.97	110.09	43.06	14.49	11.33	63.37	36.04	20.61	91.14	25.59	6.8	7.74	6.57	115.6	34.31	13.54	5.38	11.54	22.65	30.83
Meles meles	ZMB MAM 63298	67.49	5.56	85.66	31.88	10.64	8.09	40.3	26.09	10.18	72.5	20.18	4.61	5.95	3.12	91.32	25.34	9.28	4.46	5.23	16.75	22.98
Meles meles	M.11143			105.23	36.75	11.76	10.64	48.36	30.06	15.08	87.52	23.3	6.93	7.25	5.181	108.01	30.28	11.74	5.48	8.855	20.57	
Meles meles	Mean	78.685	7.765	100.3266667	37.23	12.29666667	10.02	50.67666667	30.73	15.29	83.72	23.02333333	6.113333333	6.98	4.957	104.9766667	29.97666667	11.52	5.106666667	8.541666667	19.99	26.905
																						
Mellivora capensis	ZMB MAM 16959	69.45	11	102.15	34	10.5	8.89	41.37	31.02	20	86.04	22	4.99	7.58		108.92	26	8.62	5.81		21.12	27.85
Mellivora capensis	ZMB MAM 63329	96.64	20	133.23	40	13.38	10.2	59.63	39	32.5	111.23	30	8.76	10.06	10.5	140.36	37	12.86	7.73	17.5	24.96	38.18
Mellivora capensis	Mean	83.045	15.5	117.69	37	11.94	9.545	50.5	35.01	26.25	98.635	26	6.875	8.82	10.5	124.64	31.5	10.74	6.77	17.5	23.04	33.015
																						
Melogale moschata	ZMB MAM 17390	37.4	0.74	51.43	17.2	5.72	3.97	22.81	14.69	1.612	41.35	11.32	2.78	2.74	0.491	52.65	13.97	4.52	2.28	0.802	9.87	15.46
Melogale moschata	USNM 254588	42.32	1.269	58.31	19.25	6.42	3.95	23.67	15.71	2.611	46.83	11.84	3.09	2.45	0.778	58.8	13.47	4.44	2.03	1.089	11.41	17.5
Melogale moschata	USNM 255528	40.03	0.954	52.63	18.67	6.23	3.92	22.5	14.14	1.875	42.59	11.79	3.17	3.1	0.572	52.25	13.05	4.11	2.38	0.808	9.38	15.03
Melogale moschata	Mean	39.91666667	0.987666667	54.12333333	18.37333333	6.123333333	3.946666667	22.99333333	14.84666667	2.032666667	43.59	11.65	3.013333333	2.763333333	0.613666667	54.56666667	13.49666667	4.356666667	2.23	0.899666667	10.22	15.99666667
																						
Melogale orientalis	ZMB MAM 8949	31.59	0.614	47.83	17.6	5.81	3.74	20.12	13.49	1.339	39.31	10.52	2.56	2.47	0.401	50.34	11.56	3.63	2.23	0.599	9.68	15.92
Melogale orientalis	USNM 293172	32.88	0.635	46.35	16.56	4.82	3.47	20.12	11.24	1.139	37.98	10.7	2.66	2.56	0.382	46.45	12.15	3.81	1.9	0.532	8.39	14.09
Melogale orientalis	Mean	32.235	0.6245	47.09	17.08	5.315	3.605	20.12	12.365	1.239	38.645	10.61	2.61	2.515	0.3915	48.395	11.855	3.72	2.065	0.5655	9.035	15.005
																						
Melogale personata	USNM 357537	43.38	0.691	58.22	19.94	6.6	4.58	21.63	15.95	1.918	46.78	11.93	2.96	2.82	0.642	59.47	13.72	4.6	2.44	0.985	11.44	
Melogale personata	USNM 356598	31	0.391	48.66	16.92	5.35	3.82	20.34	12.64	0.934	37.78	10.14	2.54	2.17	0.283	47.88	11.78	3.73	1.84	0.463	8.39	14.11
Melogale personata	Mean	37.19	0.541	53.44	18.43	5.975	4.2	20.985	14.295	1.426	42.28	11.035	2.75	2.495	0.4625	53.675	12.75	4.165	2.14	0.724	9.915	14.11
																						
Mustela erminea	ZMB MAM 69395	20.61	0.125	35.66	9.59	2.52	2.19	10.41	7.11	0.299	25.48	7.31	1.34	1.82	0.086	31.57	7.93	2.29	1	0.13	4.48	
Mustela erminea	ZMB MAM 40226	18.52	0.088	31.76	9	2.31	2.07	8.93	6.64	0.228	22.08	6.53	1.29	1.55	0.066	27.75	7.96	2.06	0.91	0.096	4.48	10.88
Mustela erminea	ZMB MAM 69407	20.21	0.134	33.92	10.3	2.7	1.99	9.41	7.6	0.297	23.5	7.29	1.4	1.81	0.085	29.67	8.58	2.44	1.01	0.134	4.81	
Mustela erminea	Mean	19.78	0.115666667	33.78	9.63	2.51	2.083333333	9.583333333	7.116666667	0.274666667	23.68666667	7.043333333	1.343333333	1.726666667	0.079	29.66333333	8.156666667	2.263333333	0.973333333	0.12	4.59	10.88
																						
Mustela eversmanii	ZMB MAM 12407	31.59	0.502	45.09	15.06	4.48	3.23	15.19	12.27	1.106	36.66	11.26	3.35	2.31	0.401	46.49	10.66	3.25	2.02	0.582	8.93	17.11
Mustela eversmanii	Mean	31.59	0.502	45.09	15.06	4.48	3.23	15.19	12.27	1.106	36.66	11.26	3.35	2.31	0.401	46.49	10.66	3.25	2.02	0.582	8.93	17.11
																						
Mustela frenata	FMNH 129328	25.56	0.244	37.79	10.65	3.19	2.44	9.68	9.1	0.541	27.57	7.17	1.57	1.83	0.145	35.03	8.38	2.57	1.26	0.237	6.3	12.16
Mustela frenata	FMNH 129329	20.93	0.126	34.52	9.28	2.61	2.22	11.93	7.51	0.319	24.56	7.07	1.44	1.57	0.091	30.98	7.43	2.22	1.13	0.143	5.11	10.86
Mustela frenata	FMNH 221767	15.41	0.059	26.48	7.43	1.85	1.66	6.74	5.43	0.126	17.97	5.03	1.17	1.06	0.039	23.03	6.04	1.69	0.81	0.054	3.63	8.54
Mustela frenata	FMNH 55738	20.01	0.144	32.49	9.31	2.96	2.02	9.3	7.07	0.304	23.06	5.56	1.13	1.43	0.078	29.24	6.97	2.14	0.99	0.118	5.71	10.75
Mustela frenata	USNM 545050	23.69	0.179	38	10.99	2.74	2.45	10.06	8.53	0.453	27.12	7.88	1.77	1.66	0.13	34.66	9.03	2.5	1.15	0.194	5.11	12.03
Mustela frenata	USNM 503396	21.49	0.182	33.9	10.74	2.97	2.13	8.46	8.27	0.415	24.2	7.92	1.47	1.63	0.112	30.76	9.52	2.63	1.24	0.179	5.68	11.12
Mustela frenata	Mean	21.18166667	0.155666667	33.86333333	9.733333333	2.72	2.153333333	9.361666667	7.651666667	0.359666667	24.08	6.771666667	1.425	1.53	0.099166667	30.61666667	7.895	2.291666667	1.096666667	0.154166667	5.256666667	10.91
																						
Mustela itatsi	ZMB MAM 64705	29.26	0.405	45.04	14	4.32	3.66	15.4	10.21	0.925	31.11	9.24	2.6	2.05	0.27	39.46	11.57	3.51	2.36	0.442	7.37	13.21
Mustela itatsi	ZMB MAM 59749			31.56	10.33	2.82	2.01	9.38	6.48	0.278	21.79	7.02	1.28	1.27	0.072	28.27	7.1	2.01	1.09	0.117	5.05	
Mustela itatsi	Mean	29.26	0.405	38.3	12.165	3.57	2.835	12.39	8.345	0.6015	26.45	8.13	1.94	1.66	0.171	33.865	9.335	2.76	1.725	0.2795	6.21	13.21
																						
Mustela kathiah	ZMB MAM 43443	22.92	0.131	36.61	10.07	2.36	2.37	13.46	7.69	0.406	26.34	8.02	1.58	1.51	0.118	32.89	8.51	2.45	1.4	0.177	5.46	11.88
Mustela kathiah	Mean	22.92	0.131	36.61	10.07	2.36	2.37	13.46	7.69	0.406	26.34	8.02	1.58	1.51	0.118	32.89	8.51	2.45	1.4	0.177	5.46	11.88
																						
Mustela lutreola	ZMB MAM 45106	31.28	0.515	48.79	15.16	4.96	3.7	23.24	12.12	1.189	33.82	11.75	2.92	2.36	0.372	43.57	12.28	3.91	1.93	0.553	8.62	
Mustela lutreola	ZMB MAM 79195	32.26	0.59	49.45	14.57	4.25	3.85	18.11	12.77	1.385	34.07	11.09	2.74	3.25	0.419	44.63	11.66	3.64	1.92	0.602	8.51	17.54
Mustela lutreola		31.77	0.5525	49.12	14.865	4.605	3.775	20.675	12.445	1.287	33.945	11.42	2.83	2.805	0.3955	44.1	11.97	3.775	1.925	0.5775	8.565	17.54
																						
Mustela nigripes	FMNH 167200	32.84	0.385	50.1	12.93	3.81	3.16	15.19	12.75	0.952	38.12	8.93	2.01	2.85	0.302	48.85	9.43	3.13	1.5	0.445	8.41	
Mustela nigripes	FMNH 25621	31.01	0.409	47.13	12.9	3.56	3.4	19.28	12.66	1.045	34.78	8.96	2.28	1.93	0.296							16.75
Mustela nigripes	USNM 582246	29.85	0.271	45.88	12.68	3.38	3.12	12.11	10.96	0.738	33.79	8.72	2.17	1.62	0.197	42.87	9.89	2.54	1.62	0.321	7.53	16.5
Mustela nigripes	USNM 180719	32.35	0.576	48.35	15.33	4.44	3.82	14.79	15.6	1.265	36.13	9.84	2.75	2.04	0.376	45.95	11.65	3.43	2.36	0.596	8.31	17.21
Mustela nigripes	Mean	31.5125	0.41025	47.865	13.46	3.7975	3.375	15.3425	12.9925	1	35.705	9.1125	2.3025	2.11	0.29275	45.89	10.32333333	3.033333333	1.826666667	0.454	8.083333333	16.82
																						
Mustela nivalis	FMNH 124594	11.7	0.0199	18.75	5.3	1.3	1.05	4.08	3.6	0.0423	12.89	4.44	0.71	0.63	0.0114	15.83	4.58	1.06	0.49	0.0164	2.67	
Mustela nivalis	FMNH 129331	10.9	0.0145	17.07	4.9	1.14	0.9	4.65	3.68	0.0335	11.32	3.99	0.55	0.57	0.0093	14.91	3.97	1.19	0.41	0.0139	2.17	4.75
Mustela nivalis	Mean	11.3	0.0172	17.91	5.1	1.22	0.975	4.365	3.64	0.0379	12.105	4.215	0.63	0.6	0.01035	15.37	4.275	1.125	0.45	0.01515	2.42	4.75
																						
Mustela putorius	ZMB MAM 64146	36.15	0.952	50.45	17.08	5.34	4.32	17.66	13.28	1.954	38.37	11.07	3.36	2.6	0.572	49.01	13.73	4.25	2.72	0.97	9.45	17.28
Mustela putorius	ZMB MAM 64351	30.13	0.513	46.74	15.7	4.5	3.63	14.29	11.73	1.036	33.96	10.51	2.86	2.4	0.318	44.66	11.55	3.26	2.24	0.542	8.74	15.29
Mustela putorius	ZMB MAM 62387	29.72	0.577	47.72	14.91	4.54	3.491	17.17	12.14	1.132	31.98	10.36	2.44	2.78	0.337	40.47	11.85	3.87	1.88	0.534	8.19	17.9
Mustela putorius	ZMB MAM 85338	32.58	0.737	48.4	15.94	5.09	3.91	15.33	13.07	1.513												
Mustela putorius	Mean	32.145	0.69475	48.3275	15.9075	4.8675	3.83775	16.1125	12.555	1.40875	34.77	10.64666667	2.886666667	2.593333333	0.409	44.71333333	12.37666667	3.793333333	2.28	0.682	8.793333333	16.82333333
																						
Mustela sibirica	ZMB MAM 63889	26.49	0.229	41.48	11.49	3.16	2.63	14.03	9.26	0.604	30.64	8.11	1.62	1.71	0.189	38.96	9.19	2.7	1.48	0.282	6.56	14.86
Mustela sibirica	Mean	26.49	0.229	41.48	11.49	3.16	2.63	14.03	9.26	0.604	30.64	8.11	1.62	1.71	0.189	38.96	9.19	2.7	1.48	0.282	6.56	14.86
																						
Neovison vison	FMNH 172395	32.98	0.637	51.1	16.19	5.1	3.92	17.97	13.78	1.596	35.55	10.87	2.95	2.63	0.458	45.78	11.55	4.26	2.01	0.661	8.59	
Neovison vison	FMNH 122031	28.04	0.376	42.98	12.42	3.6	3.05	13.34	10.67	0.812	30.39	8.7	2.14	2.25	0.235	39.71	9.45	3.22	1.56	0.349	6.98	15.09
Neovison vison	FMNH 55721	33.08	0.753	50.95	17.05	5.71	3.95	14.94	13.03	1.82	35.7	10.67	2.83	2.7	0.508	45.82	12.95	4.64	2.29	0.78	8.1	17.53
Neovison vison	FMNH 134438	27.86		43.22	13.26	3.86	3.15	13.81	10.68	0.81	29.28	8.56	2.07	2.23	0.235	39.02	9.66	3.08	1.6	0.364	7.39	14.8
Neovison vison	USNM 570526	30.52	0.548	49.16	14.22	4.34	3.33	17.09	12.34	1.308	33.86	9.29	2.26	2.41	0.365	43.94	11.59	3.97	1.89	0.568	8.3	16.04
Neovison vison	USNM 567927	27.95	0.342	40.98	12.32	3.79	2.84	14.52	10.36	0.705	29.38	8.72	1.67	2.04	0.202	38.5	9.53	3.04	1.58	0.315	6.58	15.35
Neovison vison	Mean	30.07166667	0.5312	46.39833333	14.24333333	4.4	3.373333333	15.27833333	11.81	1.175166667	32.36	9.468333333	2.32	2.376666667	0.333833333	42.12833333	10.78833333	3.701666667	1.821666667	0.506166667	7.656666667	15.762
																						
Pekania pennanti	PL 7796	56.35	3.207	97.66	27.04	9.79	7.33	45.51	23.13	8.925	76.16	15.22	4.48	4.47	2.448	95.98	22.4	8.27	4.15	4.831	16.37	30.24
Pekania pennanti	PL 8172	64.56	5.581	104.77	27.63	9.79	7.71	41.78	26.04	11.828	81.18	16.1	4.86	5.14	3.414	99.85	23.35	8.3	5.53	5.873	17.13	34.51
Pekania pennanti	PL 8173	62.85	5.818	100.74	28.91	10.2	7.55	39.84	24.52	11.671	78.99	16.16	4.8	5.14	3.325	97.81	22.92	8.09	5.27	5.734	16.14	31.57
Pekania pennanti	PL 8183	48.19	1.902	84.63	22.57	7.39	6.13	34.15	19.47	5.312	67.56	13.49	3.71	4.08	1.548	81.87	16.4	5.84	4.03	2.522	12.36	28.17
Pekania pennanti	USNM 188225	60.13	3.989	95.85	27.71	8.61	6.95	42.89	23.5	8.356	77.64	17.31	4.16	4.39	2.443	93.28	21.45	7.26	4.26	4.246	15.24	30.44
Pekania pennanti	USNM 285179 	58.72	3.782	94.41	25.1	7.72	6.87	37.9	23.39	8.494	73.43	15.92	3.64	4.6	2.38	89.19	22.92	7.76	4.22	4.157	15.41	31.27
Pekania pennanti	Mean	58.46666667	4.0465	96.34333333	26.49333333	8.916666667	7.09	40.345	23.34166667	9.097666667	75.82666667	15.7	4.275	4.636666667	2.593	92.99666667	21.57333333	7.586666667	4.576666667	4.5605	15.44166667	31.03333333
																						
Poecilogale albinucha	FMNH 149354	24.01	0.319	38.09	10.64	3.27	2.59	13.66	9.75	0.625	26.3	8.01	1.78	2.09	0.164	35.18	7.95	2.45	1.21	0.243	6.72	11.67
Poecilogale albinucha	FMNH 149355	20.97	0.199	30.1	8.81	2.34	2.15	11.59	8.1	0.32	21.36	7.2	1.79	1.85	0.097	28.67	7.38	2.2	0.93	0.148	5.78	9.25
Poecilogale albinucha	FMNH 177235	19.99	0.179	32.52	9.17	2.46	2.01	12.21	8.95	0.382	22.73	6.59	1.41	1.57	0.104	30.03	7.34	2.25	1.13	0.162	5.82	10.54
Poecilogale albinucha	FMNH 177326	22.69	0.224	34.55	9.92	2.67	2.43	11.67	8.8	0.438	23.81	6.67	1.57	1.72	0.115	31.38	7.21	2.1	1.15	0.178	5.93	11.14
Poecilogale albinucha	Mean	21.915	0.23025	33.815	9.635	2.685	2.295	12.2825	8.9	0.44125	23.55	7.1175	1.6375	1.8075	0.12	31.315	7.47	2.25	1.105	0.18275	6.0625	10.65
																						
Pteronura brasiliensis	ZMB MAM 30672			107.33	43.16	15.29	9.43	46.55	34.12	24.86	79.5	28.1	8.81	7.62	8.139	105.41	33.48	12.49	6.08	12.297	23.09	
Pteronura brasiliensis	ZMB MAM 1020										74.09	27.38	8.26	7.79	7.197	99.44	32.89	12.84	5.71	10.85	16.34	
Pteronura brasiliensis	ZMB MAM 35467	81.39	11.94	103.21	41.42	14.71	9.82	43.82	35.11	22.67	76.81	28.45	7.98	8.39	7.639	101.71	32.91	11.85	6.5	11.16	25.32	42.51
Pteronura brasiliensis	Mean	81.39	11.94	105.27	42.29	15	9.625	45.185	34.615	23.765	76.8	27.97666667	8.35	7.933333333	7.658333333	102.1866667	33.09333333	12.39333333	6.096666667	11.43566667	21.58333333	42.51
																						
Taxidea taxus	PL 8188	65.14	5.675	92.19	31.3	10.08	7.94	45.9	30.52	13.686	75.99	18.88	4.62	6.52	3.545	103.32	23.95	8.25	4.95	6.35	25.18	27.63
Taxidea taxus	FMNH 122619	75.38	10.937	112.07	41.18	13.38	10.66	56.55	37.36	24.9	93.16	24.94	7.18	7.3	7.856	124.68	30.45	11.06	6.21	12.613	29.48	28.13
Taxidea taxus	FMNH 123669	66.95	6.785	99.06	35.45	11.59	9.12	51.86	31.07	15.946	80.19	22.11	6.7	5.31	4.552	104.81	26.71	9.56	5.92	7.705	22.73	23.88
Taxidea taxus	FMNH 42760	66.04	7.08	97.12	33.78	11.22	8.93	42.945	32.63	17.9	81.63	22.7	7.27	6.15	5.761	109.29	25.83	9.51	5.35	8.438	25.24	25.94
Taxidea taxus	FMNH 154724	73.17	7.161	103.23	34.47	11.26	9.06	49.26	33.2	16.066	84.66	20.93	5.56	5.56	4.669	111.48	27.34	9.58	5.49	7.825	25.86	26.46
Taxidea taxus	USNM 300299			94.46	34.52	12.02	8.4	47.78	31.4	13.542	75.28	22.29	7.01	5.47	4.665	104.36	27.3	9.16	5.89	7.789	25.49	24.73
Taxidea taxus	Mean	69.336	7.5276	99.68833333	35.11666667	11.59166667	9.018333333	49.04916667	32.69666667	17.00666667	81.81833333	21.975	6.39	6.051666667	5.174666667	109.6566667	26.93	9.52	5.635	8.453333333	25.66333333	26.12833333
																						
Vormela peregusna	P6V 90108	25.35	0.278	36.44	12.45	3.39	3.08	13.78	10.79	0.639	26.94	8.15	2.45	1.71	0.197	36	10.05	3.02	1.94	0.3	8.24	11.69
Vormela peregusna	Mean	25.35	0.278	36.44	12.45	3.39	3.08	13.78	10.79	0.639	26.94	8.15	2.45	1.71	0.197	36	10.05	3.02	1.94	0.3	8.24	11.69
